# Supplementary material for: European residential wood pellet trade and prices dataset
Source: Data Brief. 2020 Sep 3;32:106254. doi: 10.1016/j.dib.2020.106254 (PMC7494486; doi:10.1016/j.dib.2020.106254)
Supplement: Supplementary file 1 [file mmc1.zip]

Archive with 9 entries (9 files):
- Data_Collection_Preparation_2020_v2.R
- DB_Prices_Backup20200623.xlsx
- Econometric_Analysis_2020_v2.R
- focusset2020-06-29.rds
- monexp2020-06-23.rds
- monimp2020-06-23.rds
- physexp2020-06-23.rds
- physimp2020-06-23.rds
- pricesTS2020-06-29.rds
