# Supplementary material for: European residential wood pellet trade and prices dataset
Source: Data Brief. 2020 Sep 3;32:106254. doi: 10.1016/j.dib.2020.106254 (PMC7494486; doi:10.1016/j.dib.2020.106254)
Supplement: Supplementary file 1 [file mmc1.zip › DB_Prices_Backup20200623.xlsx]

## Sheet: Database
	TS1	TS2	TS3	TS4	TS5	TS6	TS7	TS8	TS9	TS10	TS11	TS12	TS13	TS14	TS15	TS16	TS17	TS18	TS19	TS20	TS21	TS22	TS23	TS24	TS25	TS26	TS27	TS28	TS29	TS30	TS31	TS32	TS33	TS34	TS35	TS36	TS37	TS38	TS39	TS40	TS41	TS42
2001M01							184.327		4.13796													135.94
2001M02							184.327		4.13796
2001M03							157.9		3.54469
2001M04							157.9		3.54469													134.39
2001M05							157.9		3.54469
2001M06							157.9		3.54469
2001M07							165.164		3.70776													135.07
2001M08							171.109		3.84122
2001M09							171.109		3.84122
2001M10							188.291		4.22694													140.54
2001M11							188.291		4.22694
2001M12							188.291		4.22694
2002M01			183.073				188.291		4.22694													140.54										4.2	8.58
2002M02			181.673				188.291		4.22694
2002M03			182.473				188.291		4.22694
2002M04			179.119				157.273		3.53061													142.45
2002M05			178.286				157.273		3.53061
2002M06			178.286				166.364		3.73469
2002M07			176.453				166.364		3.73469													170.47
2002M08			177.286				166.364		3.73469
2002M09			179.119				180.909		4.06122
2002M10			182.611				180.909		4.06122													170.47
2002M11			183.944				180.909		4.06122
2002M12			185.111				180.909		4.06122
2003M01			185.095				180.909		4.06122													170.47										4.89	8.91
2003M02			183.381				180.909		4.06122
2003M03			179.667				180.909		4.06122
2003M04			174.658				159.091		3.57143													161.83
2003M05			174.658				159.091		3.57143
2003M06			174.658				159.091		3.57143
2003M07			174.658				162.727		3.65306													166.51
2003M08			177.658				162.727		3.65306
2003M09			181.18				162.727		3.65306
2003M10			183.08				162.727		3.65306													166.51
2003M11			183.705				164.545		3.69388
2003M12			184.705				164.545		3.69388
2004M01			183.205				164.545		3.69388													166.51										4.96	8.72
2004M02			182.465				167.273		3.7551
2004M03			178.465				147.273		3.30612
2004M04			173.354				147.273		3.30612													168.71
2004M05			170.799				147.273		3.30612
2004M06			170.132				150		3.36735
2004M07			170.132				150		3.36735													163.2
2004M08			171.354				150		3.36735
2004M09			173.132				150		3.36735
2004M10			177.443				153.636		3.44898													156.15
2004M11			177.554				153.636		3.44898
2004M12			178.776				153.636		3.44898
2005M01			180.199					153.636	3.44898													158.42										4.82	8.79									111.68
2005M02			178.582					153.636	3.44898																																	105.76
2005M03			176.638					150	3.36735																																	104.02
2005M04			173.233					139.091	3.12245													159.24																				102.22
2005M05			168.687					139.091	3.12245																																	104.33
2005M06			169.965					141.818	3.18367																																	101.1
2005M07			168.715					141.818	3.18367													166.09																				99.02
2005M08			168.849					146.364	3.28571																																	98.14
2005M09			172.357					146.364	3.28571																																	97.35
2005M10			179.776					154.545	3.46939													180.22																				95.97
2005M11			184.692					154.545	3.46939																																	92.08
2005M12			185.627					154.545	3.46939																																	88.32
2006M01			187.291					161.636	3.62857	177.8		100									1925.66	180.84										7.71	11.56									83.74
2006M02			194.134					164.364	3.6898	180.8		101.69									1925.66																					77.22
2006M03			194.134					167.364	3.75714	184.1		103.54									1925.66																					69.35
2006M04			194.055					171	3.83878	188.1		105.79									2005.33	187.71																				62.67
2006M05			199.668					172.182	3.86531	189.4		106.52									2005.33																					59.07
2006M06			200.779					182.091	4.08776	200.3		112.65									2005.33																					60.36
2006M07			205.72					200	4.4898	220		123.73									2005.33	210.52																				64.67
2006M08			222.611					207.545	4.65918	228.3		128.4					100				2005.33																					68.88
2006M09			236.111					221.691	4.97673	243.86		137.15					102.6				2005.33																					69.02
2006M10			249.336					240.5	5.39898	264.55		148.79					105.6				2255.27	227.08																				66.35
2006M11			256.591					242.618	5.44653	266.88		150.1					106.8				2255.27																					69.07
2006M12			264.727					240.873	5.40735	264.96		149.02					107.6				2255.27																					75.92
2007M01			262.283					241.818	5.3166	260.513	218	146.52			217.95		109				2255.27	237.89										8.93	12.69									81.6
2007M02			234.478					231.818	5.07714	248.78	211	139.92			217.95		109				2255.27																					86.43
2007M03			203.862					185.455	4.03918	197.92	190	111.32			217.95		109				2255.27																					89.39
2007M04			194.152					173.636	3.78224	185.33	172	104.24			207.16		108.6				2382.61	239.91																				87.99
2007M05			188.152					172.727	3.77041	184.75	163	103.91			207.16		108.6				2382.61																					82.74
2007M06			184.816					175.455	3.81408	186.89	162	105.11			207.16		108.4				2382.61																					77.8
2007M07			183.529					175.455	3.823	187.327	162	105.36			213.634		108.4				2382.61	247.98																				77.22
2007M08			183.457					174.545	3.7981	186.107	162	104.67			213.634		108.9				2382.61																					76.09
2007M09			186.92					175.455	3.81327	186.85	161	105.09			213.634		108.9				2382.61																					75.68
2007M10			187.797					175.455	3.82571	187.46	160	105.43			217.95		109.2				2240.79	221.96																				77.43
2007M11			186.427					176.364	3.84331	188.322	159	105.92			217.95		109.2				2240.79																					81.29
2007M12			187.171					175.455	3.83204	187.77	160	105.61			217.95		109.3				2240.79																					86
2008M01			194.452					180	3.90865	191.524	161	107.72			216.441		108.4			368.5	2306.97	242.19										8.24	11.83									91.31
2008M02			190.004					178.182	3.8749	189.87	160	106.79			216.441		105.9			387.5	2276.76																					91.57
2008M03			186.544					168.182	3.64847	178.775	158	100.55			216.441		108.6			381.6	2268.64																					88.69
2008M04			182.033					158.182	3.42551	167.85	150	94.4			211.891		108.6			368.9	2167.21	239.5																				85.74
2008M05			177.669					157.273	3.4006	166.63	148	93.72			211.891		107.8			351.7	2104.98																					87.46
2008M06			173.089					160	3.46592	169.83	147	95.52			211.891		107.9			345.4	2078.96																					93.57
2008M07			174.163					161.818	3.51471	172.221	148	96.86			213.199		108.8			342.5	2043.33	229.58																				99.2
2008M08			180.167					163.636	3.55276	174.085	152	97.91			213.199		108.9			345	2061.58																					103.77
2008M09			188.68					167.273	3.63107	177.922	154	100.07			213.199		108.6			369.7	2174																					106.56
2008M10			200.278					180.909	3.94006	193.063	160.5	108.58			215.976		108.4			376.1	2213.08	218.79																				115.99
2008M11			206.682					182.727	3.97335	194.694	168	109.5			215.976		112			378.6	2224.33																					122
2008M12			217.593					182.727	3.97242	194.649	170	109.48			215.976		113.9			382	2249.92																					122.64
2009M01			229.874					188.182	4.08245	200.04	170.8	112.51			218.33		117.3			387.2	2313.23	234.62										10.04	12.08									116.28
2009M02			236.234					193.636	4.21133	206.355	174.2	116.06			218.33		118.2			389.5	2359.65																					109.69
2009M03			234.676					194.545	4.21842	206.703	177	116.26			218.33		120.4			394.1	2359.05																					100.66
2009M04			218.774					190	4.13093	202.416	179.2	113.84			212.39		120.7			392.5	2323.29	249.42
2009M05			204.863					190	4.13132	202.434	180.1	113.86			212.39		121.1			374.3	2199.35													175.821
2009M06			203.79					191.818	4.15856	203.769	181	114.61			212.39		121.8			370.1	2208.98													178.876
2009M07			212.54					192.727	4.18166	204.901	181.5	115.24			217.418		121.3			372.7	2197.98	235.43												178.562
2009M08			218.84					192.727	4.19209	205.412	183	115.53			217.418		121.9			375.5	2268.68													177.198
2009M09			221.2					194.545	4.2362	207.574	184.7	116.75			217.418		124.8	100	100	380.2	2292.19													180.295
2009M10			225.88					194.545	4.229	207.221	184.1	116.55			218.793		126.2	102.6	103.1	391.2	2381.51	275.19												180.33
2009M11			223.5					194.545	4.22965	207.253	184	116.57			218.793		126.7	104	103.1	393.7	2385.55													178.937
2009M12			224.2					188.182	4.23388	207.46	183.1	116.68			218.793		127	103.7	107.4	397.8	2418.55													171.598
2010M01	225.73	225.73						186.364	4.18723	205.174	181.51	115.4			221.577		126.4	103	107	399.8	2438.45	254.23								12.7	9.5	12.29	15.68	166.937
2010M02	227.28	227.28						186.364	4.18434	205.033	181.22	115.32			221.577		126	102.9	107	402.1	2439.45									13.5	9.5			161.047
2010M03	230.45	230.45						185.455	4.17061	204.36	180.78	114.94			221.577		126.5	102.9	107	399.5	2424.05									12.5	9.5			160.541
2010M04	223.2	223.2						180.909	4.0655	199.209	177.94	112.04			217.43		126.6	103.9	107	395.8	2381.1	254.23								12.9	9.5			158.998
2010M05	218.75	218.75						179.091	4.02257	197.106	176.29	110.86			217.43		126.7	104.2	107	380.9	2261.9									14.2	10			149.495
2010M06	216.04	216.04						182.727	4.1106	201.419	179.28	113.28			217.43		126.7	103.5	108.6	381.6	2277.06									14.35	10			144.504
2010M07	218.67	218.67						187.273	4.19673	205.64	182.47	115.66			221.798		126.5	102	108.6	381.1	2293.06	247.76								15.05	10.25			148.943
2010M08	220.88	220.88						187.273	4.19653	205.63	183	115.65			221.798		126.4	101.7	108.6	384.8	2337.56									15.3	11.75			149.431
2010M09	222.96	222.96						188.182	4.233	207.417	184.34	116.66			221.798		125.3	102	108.6	390.1	2365.06		106	90	54					15.15	10.5			151.436
2010M10	227.6	227.6						192.727	4.33034	212.187	189.47	119.34			226.806		126.8	101.4	107.8	400.2	2425.06	230.09								15.7	10.5			163.038
2010M11	232.2	232.2						195.455	4.39641	215.424	191.07	121.16			226.806		126.4	100.9	107.4	401.4	2442.95									15.7	11.5			160.571
2010M12	232.32	232.32						196.364	4.41809	216.487	192.27	121.76			226.806		126.6	100.1	107.4	404.8	2454.45									15.9	11.5			157.081
2011M01	236.73	236.73		247.72	220	267.16			4.61122	225.95	201.97	127.08			231.933		125.5	98.9	107.4	407.8	2480.1	253.55								16.05	11.5	13.85	17.35	163.373
2011M02	241.6	241.6		252.82	225.14	268.03			4.71054	230.816	205.18	129.82			231.933		125.5	99	107.4	411.3	2479.1									16.3	11.5			169.544
2011M03	242.89	242.89		253.85	226.44	270.01			4.71561	231.065	205.85	129.96			231.933		123.3	99.7	106.6	411	2480.2									16.05	11.5			175.46
2011M04	238.63	238.63		249.33	222.41	272.08			4.61746	226.256	201.51	127.25	233	223	239.356		124.8	100.4	106.8	401.4	2422.8	243.33	109	98	63	200				16.5	11.5			181.967
2011M05	227.42	227.42		237.14	214.88	268.18			4.61449	226.11	201.99	127.17			239.356		124.1	99.9	106.8	388.1	2302.8									16.6	12			181.712
2011M06	225.14	225.14		234.77	212.9	269.16			4.62241	226.498	201.81	127.39			239.356		120.6	99.2	106.8	391.1	2311.9									16.4	12			181.152
2011M07	226.02	226.02		236.04	214.09	270.28			4.637	227.213	202.34	127.79			240.6		121.4	100.5	106.8	388.3	2297.45	235.66								16.65	12			181.556
2011M08	227.71	227.71		237.88	213.87	273.17			4.6378	227.252	202.61	127.81			240.6		119	100.7	106.8	386.4	2264.45									16.6	12			183.803
2011M09	229.99	229.99		240.31	214.65	274.83			4.64671	227.689	202.97	128.06	236	230	240.6		119.9	99.7	106.8	385.3	2259.85		115	93	59	210				16.65	12			180.507
2011M10	232.76	232.76		243.51	218.13	280.19			4.69219	229.917	205.04	129.31			243.1		120.9	99.4	104.3	384.9	2268.13	240.95								16.6	12			181.234
2011M11	235.99	235.99		245.97	222.92	284.14			4.71082	230.83	204.3	129.83	239	233	243.1		120.9	100.3	103.4	387.6	2269.3		115	93	59	212				16.45	12			180.861
2011M12	236.79	236.79		246.93	223.31	284.33			4.71049	230.814	204.37	129.82			243.1		120.7	101.7	103.4	389.6	2295.3									16.45	12			178.027
2012M01	239.17	239.17		250.82	225.24	286.58			4.72382	231.467	204.63	130.18			241.7	268.8	120.9	99.5	103.2	391	2287.95	237.9							90.42	17.8	12.5	12.26	15.86	174.759
2012M02	239.91	239.91		251.79	225.14	277.55			4.72863	231.703	204.68	130.32	242	264	241.7	268.8	119	103.9	96.7	389.8	2307.95		121	94	60	221	128.05	84.5	90.42	16.15	13			179.934	203.904	192.727
2012M03	239.4	239.4		248.66	224.58	284.83			4.71331	230.952	205.13	129.89			241.7	268.8	120.4	104.1	96	391.3	2302.95								90.42	15.6	13.5			176.714	200.16	194.385
2012M04	230.4	230.4		240.25	214.42	278.76			4.57192	224.024	199.01	126			238	269.1	120.7	104.1	95.6	384.3	2212	258.21							92.38	15.45	13.5			167.661	200.963	198.235
2012M05	226.09	226.09		235.31	212.06	272.88			4.52567	221.758	197.4	124.72			238	269.1	120.8	103.8	98.3	372.9	2145.5						130.5	81.5	92.38	15.25	14			159.124	190	196.363
2012M06	224.54	224.54		234.9	211.12	270.43			4.54076	222.497	197.77	125.14	216	202	238	269.1	120.6	102.9	98.2	372.84	2165		112	82	52	197			92.38	15.4	14			155.713	190.481	198.717
2012M07	224.54	224.54		235.17	210.59	271.48			4.58484	224.657	199.16	126.35			242.99	265.4	118.1	102.2	96	371.23	2164.13	256.57							91.58	15.55	15			152.749	185.722	200.909
2012M08	228.41	228.41		241.99	214.66	272.33			4.62224	226.49	200.7	127.38			242.99	265.4	119.6	102.8	97.1	373.55	2177.23						127.8	82.8	91.58	15.1	15			156.411	189.572	205.401
2012M09	232.82	232.82		252.66	219.26	279.2			4.65171	227.934	201.92	128.2			242.99	265.4	111.6	103.1	93.1	374.44	2182.8								91.58	15.35	17			163.324	188.93	206.096
2012M10	241.39	241.39		252.3	227.27	287.53			4.75681	233.084	205.4	131.09	238	232	247.63	269.1	113.7	99.8	95.5	380.71	2224.78	250.89	108	80	51	219			94.39	15.2	17.5			165.626	191.818	206.631
2012M11	247.6	247.6		258.11	232.44	287.15			4.85898	238.09	209.99	133.91			247.63	269.1	113.8	100	96.2	384.49	2234.28						125.95	82.45	94.39	15.2	17.5			165.577	185.134	210.321
2012M12	256.24	256.24		267.55	239.24	296.05			4.91422	240.797	212.7	135.43			247.63	269.1	114.1	100.2	96.3	392.13	2284.78								94.39	15.25	17.5			169.776	185.882	203.583
2013M01	261.86	261.86		273.61	246.67	302.61			5.10455	250.123	220.56	140.68			250.65	279.83	116.3	101.9	98	397.19	2325.05	237.9	113	80	51				97.39	15.75	17.5	13.72	17.795	170.126	182.673	200.695
2013M02	269.25	269.25		281.05	253.09	309.06			5.12776	251.26	222.38	141.32			250.65	279.83	117	102.5	97.9	400.95	2387.55						125.9	85.2	97.39	15.85	17.4			166.224	186.043	198.93
2013M03	272.02	272.02		283.91	256.87	317.2			5.07657	248.752	220.69	139.91			250.65	279.83	119	101.8	98.6	407.28	2410.05								97.39	15.95	17.5			166.8	177.005	197.754
2013M04	270.88	270.88		282.81	254.22	304.25			4.91343	240.758	214.32	135.41	272	248	250.02	272.01	118.9	100.8	97.6	402.65	2389.05	252.24	118	86	51	238			91.74	16.05	17.5			166.75	181.711	198.289
2013M05	263.93	263.93		274.89	250.21	306.87			4.90163		213.78	135.08			250.02	272.01	118.9	100.7	97.5	389.88	2314.55						133	89.9	91.74	16.4	17.5			165.6	180.374	188.289
2013M06	264.76	264.76		276.6	249.05	305.75			5.00878		218.32	138.04			250.02	272.01	119.1	101.1	98.1	392.43	2328.65								91.74	16.25	18.5			165.6	184.973	191.658
2013M07	269.37	269.37		279.53	257.22	305.81			5.14976		223.51	141.92			265.8	285	115.4	99.2	97.6	391.4	2333.65	239.72							96.76	16.3	18.5			165.125	179.572	187.647
2013M08	274.1	274.1		285.01	259.02	312.73			5.24204		227.36	144.47			265.8	285	113.6	100.1	98.8	396.62	2350.45						135.5	85.7	96.76	17	18.5			165.048	175.561	190.053
2013M09	277.67	277.67		289.73	261.75	319.6			5.32292		230.87	146.69	295	283	265.8	285	112.9	107	99.3	403.08	2370.45		123	93	56	260			96.76	17	18			165.625	174.385	199.679
2013M10	282.37	282.37		293.49	268	323.08			5.38286		233.97	148.35			278.3	303.36	113.4	107	98.4	408.68	2444.65								97.31	17.15	17.6			166.58	180.962	205.615
2013M11	284.21	284.21		295.74	268.1	328.69			5.41618		235.66	149.26			278.3	303.36	121	100.4	97.9	413.08	2488.04						135.5	84.8	97.31	17.05	19			170.438	174.866	208.128
2013M12	285.61	285.61		297.05	271.13	330.41			5.41816		235.27	149.32			278.3	303.36	120.9	101.3	97.9	415.97	2501.67								97.31	17.4	18.65			177.312	177.219	200.481
2014M01	284.93	284.93		296.7	267.74	324.15			5.42612		235.28	149.54	291	290	289.52	311.55	119.6	100.3	100.8	419.24	2515.31		132	93	57	260			95.19	18.15	19.05	13.28	16.79	180.7	179.358	201.016
2014M02	283.74	283.74		295.89	267.96	332.46			5.39388		233.97	148.65			289.52	311.55	119.8	101.3	100.6	417.86	2512.58						131.25	83.6	95.19	19.05	18.8			182.925	184.973	196.738
2014M03	273.69	273.69		285.84	258.27	321.05			5.30806		230.69	146.28			289.52	311.55	120	102.7	101.3	416.63	2490.76								95.19	18.45	19			178.763	181.818	182.513
2014M04	257.27	257.27		268.22	241.98	303.69			4.95594		215.92	136.58	265	257	277.38	296.7	119.9	101.2	99.3	407.14	2426.18		121	87	55	227			93.79	18.8	19			178.162	177.647	169.412
2014M05	250.48	250.48		261.95	237.69	291.61			4.92527		214.82	135.74			277.38	296.7	120.1	102.8	102.1	393.29	2343.27						133.7	80.2	93.79	18.4	19			179.82	185.348	176.256	159.5	158.5	147.167	152.5
2014M06	248.69	248.69		259.02	234.55	292.39			4.9328		214.88	135.94			277.38	296.7	119.4	103	100	394.12	2349.38								93.79	18.4	19.5			182.063	192.513	199.144	159.5	158.75	147.5	153.5
2014M07	248.63	248.63		258.56	232.83	289.41			4.94688		215.15	136.33	252	251	278.5	296	119.9	101.4	98.9	393.73	2352.65		118	83	51	225			99.59	16.85	18.85			183.29	195.347	196.363	160.9	161.975	149.3	157.3
2014M08	246.53	246.53		258.14	231.54	291.74			4.95988		216.14	136.69			278.5	296	118.7	102.3	99.2	397.18	2372.84						135.4	81.25	99.59	15.55	18.75			182.78	194.92	191.711	163.5	163.188	151	161.875
2014M09	248.93	248.93		258.45	233.69	294.9			4.96376		216.17	136.8	271	270	278.5	296	117.8	101	100.6	401.88	2393.02		128	87	56	233			99.59	15.45	20			182.645	191.176	186.898	160.438	159	152.25	157.25
2014M10	252.18	252.18		262.91	237.13	295.79			5.00865		217.8	138.03			283.3	303.85	119.4	102.2	100.5	405.48	2420.95								100.97	15.55	20			180.884	191.604	188.556	160.164	159.2		157
2014M11	251.26	251.26		263.23	236.89	294.35			5.02851		219.2	138.58			283.3	303.85	119.6	102.4	100.6	406.85	2435.67						135.8	82.3	100.97	15.75	20			182.62	187.433	193.315	163.863	160.25		154.5
2014M12	253.7	253.7		265.36	238.92	306.82			5.04258		219.57	138.97			283.3	303.85	119.8	102.8	100.8	409.98	2456.95								100.97	16.5	23.5			181.08	188.93	192.353	161.48	157.85		150.4
2015M1	255.68	255.68		267.02	241	302.26			5.06061		220	139.47	251	252	279.2	300.41	117.4	98.4	102.3	411.79	2474.56		127	89	54	226			97.1	16	23.5	12.3	15.82	178.24	186.417	188.342	160.913	157.188		149
2015M2	256.64	256.64		268.13	241.84	305.97			5.07959		220.51	139.99			279.2	300.41	116.1	96.7	102.9	407.2	2467.29						137	81.25	97.1	15.95	23.5			174.7	190.053	179.839	158.262	156.562		146.5
2015M3	255.85	255.85		267.69	241.61	305.36			5.0438		217.97	139			279.2	300.41	115.3	102.3	101	401.66	2390.89								97.1	15.75	23.5			172.232	188.77	172.727	155.037	153.75		141.875
2015M4	244.33	244.33		256.03	231.62	300.71			4.7549		205.64	131.04	230	230	263.3	269.9	115.2	102.5	100.9	391.6	2331.6		128	87	50	210			103.78	15.85	23.5			171.138	196.631	173.743	153.31	152		140.5
2015M5	240.04	240.04		251.04	225.98	287.18			4.64429		201.21	127.99			263.3	269.9	114.6	102.2	103.4	372.36	2215.93						135.95	80.65	103.78	16	23.5			167.04	196.684	178.182	149.95	148.75		137.25
2015M6	237.87	237.87		248.28	223.71	286.48			4.66465		201.86	128.55			263.3	269.9	115.9	101.6	100.2	372.12	2188.46								103.78	15.75	23.5				198.342	181.551
2015M7	233.66	233.66		244.85	220.27	282.55			4.68082		202.51	129	244	231	261.6	269.1	120.2	98.5	103.4	373.15	2183.74		134	85	52	209			99.58	15.85	23.5				191.551	172.781
2015M8	231.84	231.84		243.24	218.84	281.03			4.67714		202.31	128.9			261.6	269.1	119.9	97.7	102.5	372.48	2194.54						136.1	78.85	99.58	15.5	23.5				191.176	170.962
2015M9	233.01	233.01		244.46	220.33	286.68			4.67857		203.01	128.94			261.6	269.1	117.6	97.9	102.5	374.49	2224.97								99.58	15.85	23.5				191.069	169.251
2015M10	233.78	233.78		245.19	221.09	283.75			4.67816		202.22	128.93	247	235	268	280.3	117.5	98.1	100.8	378.54	2242.11		120	85	48	213			93.26	15.75	23.5				191.658	166.684
2015M11	235.58	235.58		247.55	220.15	284.7			4.69959		202.47	129.52			268	280.3	117	98.7	101.3	378.69	2254.54						133.7	79.65	93.26	15.9	23.5				191.818	163.583
2015M12	240.16	240.16		251.56	225.19	290.94			4.71163		202.85	129.85			268	280.3	117	98.1	101.3	381.57	2269.54		117	87	49				93.26	15.75	23.5				191.123	163.797					155.615
2016M1	241.7	241.7		253.19	225.26	287.54			4.83082		203.36	133.13	258	247	271.24	289.13	117.5	98.7	104.4	385.93	2287.83					214						11.68	15.73		187.326	161.658					152.233
2016M2	242.18	242.18		253.35	227.26	291.82			4.83857		203.33	133.35			271.24	289.13	117.5	98.3	104.4	384.67	2281.54														186.952	154.064					145.54
2016M3	239.56	239.56		250.89	224.2	288.21			4.80469		201.61	132.41			271.24	289.13	117.5	97.5	104.4	383.36	2266.97														186.577	145.615					140.978
2016M4	231.89	231.89		243.17	217.6	283.35			4.59122		194.47	126.53	212	230	251.32	261.36	117.5	95.9	103.5	376.26	2216.23		119	85	48	198									190.695	152.62					132.58
2016M5	228.18	228.18		238.72	214.92	282.06			4.5349		191.65	124.98			251.32	261.36	117.3	96.3	103.5	352	2115.51														191.978	159.572					126.032
2016M6	225.01	225.01		235.36	210.63	287.88			4.54061		191.82	125.13			251.32	261.36	117.3	97.1	104.9	358.78	2106.94														192.353	165.668					123.497
2016M7	222.81	222.81		233.7	208.87	273.79			4.54449		191.69	125.24	230	220	254.36	268.74	121.6	94.6	103.4	356.16	2118.17		119	83	48	200									185.722	154.706
2016M8	222.54	222.54		233.69	208.26	276.6			4.54163		191.91	125.16			254.36	268.74	119.5	90.6	102.2	356.76	2118.6														182.46	155.133
2016M9	224.43	224.43		234.78	211.65	277.36			4.54939		191.85	125.38			254.36	268.74	120.8	93.5	103.2	363.2	2135.4														183.315	154.92
2016M10	226.37	226.37		237.92	211.73	281.97			4.56429		192.43	125.79	238	236	266.9	283.55	121	98.3	103.6	363.69	2156.83		125	88	46	206									187.165	164.01
2016M11	230.2	230.2		241.76	215.31	281.73			4.59796		193.39	126.72			266.9	283.55	121	98.1	103.6	365.9	2172.26														186.203	161.551
2016M12	235.17	235.17		247.01	219.53	281.75			4.62694		194.7	127.51			266.9	283.55	120.1	98.5	103.6	366.91	2182.11														192.139	158.77
2017M1	242.11	242.11		253.62	227.81	289.44			4.69245		196.88	129.32	251	252	272.36	291.68	116.2	93.5	103.1	373.47	2219.83		122	84	47	214			79.49			11.53	15.02		192.941	157.7
2017M2	253.39	253.39		263.83	238.29	299.96			4.86673		204.1	134.12			272.36	291.68	116.2	93.3	103.1	379.49	2259.69						122.1	73.6	79.49						191.123	155.829
2017M3	255.18	255.18		266.05	239.72	296.27			4.89959		205.67	135.03			272.36	291.68	116.2	93.8	103.1	378.1	2244.26								79.49						192.674	170.695
2017M4	246.08	246.08		257.01	232.95	286.91			4.68224		196.85	129.04	237	240	255.71	273.99	115.5	95.5	101.4	371.32	2204.66		127	87	54	206			75.87						190.214	171.711
2017M5	233.73	233.73		244.12	220.68	278.84			4.59429		194.13	126.61			255.71	273.99	115.1	93.9	101.3	357.5	2105.66								75.87						189.358	167.112
2017M6	231.88	231.88		242.27	218.13	274.97			4.60224		193.75	126.83			255.71	273.99	115	95.7	101.3	357.68	2100.51								75.87						189.946	161.551
2017M7	231.28	231.28		241.34	217.18	276.49			4.63673		196.03	127.78	230	238	255.09	262.5	115.5	94.2	101.5	356.97	2085.09		145	80	47	207			82.28						189.519	161.871
2017M8	230.46	230.46		240.46	217.02	277.1			4.65776		196.81	128.36			255.09	262.5	115.5	94.1	102.1	357.37	2083.03								82.28						189.305	164.866
2017M9	232.69	232.69		243.22	218.07	282.4			4.66551		196.71	128.58			255.09	262.5	115.3	94.1	102.1	358.6	2101.89		126	86	54				82.28						182.888	168.823
2017M10	236.64	236.64		247.44	220.97	286.14			4.71776		198.7	130.02			263	270.1	116	94.5	103.1	363.68	2125.11								76.34						184.866	172.941
2017M11	239.02	239.02		249.63	223.51	289.79					199.5	131	250	235	263	270.1	116	94.4	103.1	365.52	2151.69					227	110.4	70.7	76.34						189.305	171.604
2017M12	245.52	245.52		257.1	227.96	295.07					201.28	132.13			263	270.1	116.6	94.6	103.4	370.49	2203.04								76.34							167.647
2018M1	251.34	251.34		263.32	234.02	297.26					206.63	135.53	251	231	272.6	275.6	117.7	92.6	104.7	374.66	2230.19		118	90	49	216			87.84
2018M2	253.03	253.03		264.1	236.21	295.86					206.21	135.07			272.6	275.6	119.7	94.2	106	372.86	2232.34								87.84
2018M3	255.28	255.28		266.86	237.54	298.95					206.67	135.69			272.6	275.6	118.3	94.4	106.5	374.91	2209.45								87.84
2018M4	252.25	252.25		264.56	233.9	296.64					203.87	133.21	245	237	263.2	276.8	115.7	95.1	105.5	371.07	2203.81				49
2018M5	239.05	239.05			223.02						200.06	130.49			263.2	276.8	118.7	93.5	107.3	355.97	2099.97
2018M6	237.82	237.82			222.02						199.96	130.94			263.2	276.8	118.7	92.6	107.2	355.5	2090.19
2018M7	236.36	236.36			220.95						201.22	131.54	241	246	262	278.2	120.7	92.6	110.5	354.54	2099.25				50
2018M8		237.49			221.51							131.82			262	278.2	123.4	95.1	112.2	356.91	2116.96
2018M9		240.92			224.64							133.01			262	278.2	129.8	97.5	116.4	360.95	2129.83
2018M10		249.94			234.24							134.85	263	263	282.7	283.1	129	97.8	116.5	361.8	2140.97				46
2018M11		254.36			237.3							136.72			282.7	283.1	131.6	99.4	118.4	366.44	2170.11
2018M12		260.81			244.55							137.93			282.7	283.1	133.5	101.5	119.9	368.51	2179.54
2019M1		265.25			248.52							140.07	264	264	287.8	290.7	136.7	101.2	127.8	372.02	2205.26
2019M2		269.81			253.68							140.86			287.8	290.7	136.3	101.2	127.8	372.96	2226.17
2019M3		267.73										140.88			287.8	290.7	138.8	101.9	128.1		2219.57
2019M4		252.65										130.56	238	245	272.5	285.5	137.3	102.2	130.3		2156.87
2019M5		242.27										128.86			272.5	285.5	137.4	103.3	130.3		2041.46
2019M6		240.99										129.12			272.5	285.5	137.9	102.9	130.5		2046.6
2019M7		236.82										129.81	241	250	278	292.2	137.9	104.4	129.1		2076.94
2019M8		238.7										129.84			278	292.2	141.2	105.6	129.8		2091.04
2019M9		242.1										131.44			278	292.2	141.5	106.9	132.3		2113.78
2019M10		247.17										133.38	244	258	293.3	318.7	139	111.2	127		2125.78
2019M11		253.88										135.38			293.3	318.7	140	112	126
2019M12		257.3										136.64			293.3	318.7	140.2	112.4	127.1
2020M1		262.03										137.87	246	266	294.9	311.5	140	113.9	127.4
2020M2		261.61										138.07			294.9	311.5	140	114.1	127.4
2020M3		256.66										137.18			294.9	311.5	140	114	127.4
2020M4		245.94										129.33	232	233
2020M5		230.22										127.13
2020M6		228.02										127.26
2020M7
2020M8
2020M9
2020M10
2020M11
2020M12
2021M1
2021M2
2021M3
2021M4
2021M5
2021M6
2021M7
2021M8
2021M9
2021M10
2021M11
2021M12

## Sheet: Identities
ID	Short	Commodity	Country	Quality_com.	Taxes	Size_del.	Distance_del.	Data_type	Start_Year	Unit	Inflation	End_Year	Region	Other_info	Data_source	Reference	Bibliography
TS0	new	Select OR enter	Select OR enter	Select OR enter	Select OR enter	Select OR enter	Select OR enter	Select OR enter	Select	Select OR enter	Select OR enter	Select	Enter	Enter	Enter	Enter
TS1	Test time series	Wood pellets	DE	A1	VAT	6	Included	Monthly & horizontal	40179	€/t	don't know	43466	Bundesdurchschnitt		Personal communication, Jan Schlaffke, 16.04.2018	[Deutsches Pelletinstitut GmbH, 2018]
TS2	Wood pellets-DE-A1-VAT-6	Wood pellets	DE	A1	VAT	6	Included	Monthly & horizontal	40179	€/t	don't know	44197	Bundesdurchschnitt		https://depv.de/de/pelletpreis & Personal communication, Jan Schlaffke, 16.04.2018	[Deutsches Pelletinstitut GmbH, 2019]
TS3	Wood pellets-DE-A1-VAT-6	Wood pellets	DE	A1	VAT	6	Included	Monthly v. & matrix	37257	€/t	don't know	40179	Bundesdurchschnitt		Personal communication, Jan Schlaffke, 16.04.2018	[Deutsches Pelletinstitut GmbH, 2018]
TS4	Wood pellets-DE-A1-VAT-3	Wood pellets	DE	A1	VAT	3	Included	Monthly & horizontal	40544	€/t	don't know	43466	Bundesdurchschnitt	Enter	Personal communication, Jan Schlaffke, 16.04.2018	[Deutsches Pelletinstitut GmbH, 2018]
TS5	Wood pellets-DE-A1-VAT-26	Wood pellets	DE	A1	VAT	26	Included	Monthly & horizontal	40544	€/t	don't know	43831	Bundesdurchschnitt	Enter	https://depv.de/de/pelletpreis & Personal communication, Jan Schlaffke, 16.04.2018	[Deutsches Pelletinstitut GmbH, 2019]
TS6	Wood pellets-DE-A1-VAT-2	Wood pellets	DE	A1	VAT	2	Included	Monthly & horizontal	40544	€/t	don't know	43466	Bundesdurchschnitt	Sackware	Personal communication, Jan Schlaffke, 16.04.2018	[Deutsches Pelletinstitut GmbH, 2018]
TS7	Wood pellets-AT-A1-noVAT-6	Wood pellets	AT	A1	noVAT	6	Included	Monthly & vertical	36892	€/t	No	37987	Enter	Tagespreis eines monatlichen Stichtages, Pellets lose nach ÖNORM M7135	C. Rakos, Propellets, personal communication 08.09.2011	[ProPellets, 2011]
TS8	Wood pellets-AT-A1-noVAT-5	Wood pellets	AT	A1	noVAT	5	50	Monthly & vertical	38353	€/t	No	40544	Enter	Average Price, delivered as loose, ÖNORM M 7135.	Pellets@tlas Homepage	[Pellets@tlas, 2011]
TS9	Wood pellets-AT-A1-dont know-dont know	Wood pellets	AT	A1	don't know	don't know	don´t know	Monthly & vertical	36892	ct/kWh	No	43101	Enter	Enter	C.Rakos, 2017 (4.801 MWh/t laut [Klimaaktiv, 2009])	[ProPellets Austria, 2017]	klima:aktiv. 2009. ‘Empfohlene Umrechnungsfaktoren Für Energieholzsort’. https://www.google.com/url?sa=t&rct=j&q=&esrc=s&source=web&cd=4&ved=0ahUKEwiH3IqOiM7bAhWDiywKHdv_CPoQFghJMAM&url=https%3A%2F%2Fwww.klimaaktiv.at%2Fdam%2Fjcr%3Adfa2dd20-3e64-4b4e-aea4-cf1c9d3179ad%2FUmrechnungsfaktoren%2520f%25C3%25BCr%2520Energieholzsortimente%2520bei%2520Bilanzberechnungen.pdf&usg=AOvVaw3HbdxOuIGXu2_Jvj8wrt…
TS10	Wood pellets-AT-A1-VAT-6	Wood pellets	AT	A1	VAT	6	50	Monthly & vertical	38718	€/t	No	41640	Enter	without Enblaspauschale	Personal Communication, ProPellets, 2013	[Buerger, 2014]	Buerger, J. 2015. "Preisstabilität Oder -Volatilität von Forstlichen Und Industriellen Biomasse-Sortimenten Am Beispiel Ausgewählter Märkte." Masterarbeit, Technische Universität Wien
TS11	Wood pellets-AT-industry-noVAT-17	Wood pellets	AT	industry	noVAT	17	don´t know	Monthly & vertical	39083	€/t	No	41640	Enter	Enter	ProPellets, personal communication, 2013 & ProPellets online, 2018	[Buerger, 2014], [ProPellets, 2018]	Buerger, J. 2015. "Preisstabilität Oder -Volatilität von Forstlichen Und Industriellen Biomasse-Sortimenten Am Beispiel Ausgewählter Märkte." Masterarbeit, Technische Universität Wien
TS12	Wood pellets-AT-A1-don't know-6	Wood pellets	AT	A1	don't know	6	don´t know	Monthly v. & matrix	38718	1	No	44197	Enter	PPI06	ProPellets Austria Homepage, 2018 (161,64 €/t == 100)	[ProPellets, 2018]
TS13	Wood pellets-IT-A1-noVAT-0,015	Wood pellets	IT	A1	noVAT	0.015	0	Monthly & horizontal	40909	€/t	No	44197	Enter	Actually quarterly; in sacchi al dettaglio	http://aielenergia.it/pubblicazioni.php	[AIEL, 2019]
TS14	Wood pellets-IT-A1-noVAT-bulk	Wood pellets	IT	A1	noVAT	bulk	0	Monthly & horizontal	40909	€/t	No	44197	Enter	Actually quarterly; in autobotte, nachkorregiert siehe original PDF	http://aielenergia.it/pubblicazioni.php	[AIEL, 2019]
TS15	Wood pellets-FR-A1-VAT-5	Wood pellets	FR	A1	VAT	5	50	Monthly & horizontal	39083	€/t	No	44197	Enter	Enter	http://developpement-durable.bsocom.fr/Statistiques/ReportFolders/reportFolders.aspx?sCS_referer=&sCS_ChosenLang=fr	[Beyond 20/20,2018]
TS16	Wood pellets-FR-A1-VAT-bags	Wood pellets	FR	A1	VAT	bags	0	Monthly & horizontal	40909	€/t	No	44197	Enter	(sacs) yard sale	http://developpement-durable.bsocom.fr/Statistiques/ReportFolders/reportFolders.aspx?sCS_referer=&sCS_ChosenLang=fr	[Beyond 20/20,2018]
TS17	Wood pellets-SE-A1-VAT-3	Wood pellets	SE	A1	VAT	3	16.0934	Monthly h. & matrix	38718	1	No	44197	Enter	Index Aug.2006	http://pelletsforbundet.se/statistik/	[Pelletsforbundet, 2019]
TS18	Wood pellets-SE-A1-VAT-15	Wood pellets	SE	A1	VAT	15	160934	Monthly h. & matrix	39814	1	No	44197	Enter	Index Sept.2009	http://pelletsforbundet.se/statistik/	[Pelletsferbundet, 2019]
TS19	Wood pellets-SE-A1-VAT-0,064	Wood pellets	SE	A1	VAT	0.064	16.0934	Monthly h. & matrix	39814	1	No	44197	Enter	Index Sept. 2009; Min. 4 sacks a 16kg order	http://pelletsforbundet.se/statistik/	[Pelletsforbundet, 2019]
TS20	Wood pellets-CH-A1-don't know-5	Wood pellets	CH	A1	don't know	5	don´t know	Monthly & horizontal	39448	CHF/t	don't know	43831	Enter	Enter	https://www.pelletpreis.ch	[Pelletpreis.ch, 2019]
TS21	Wood pellets-CH-A1-don't know-6	Wood pellets	CH	A1	don't know	6	don´t know	Monthly & vertical	38718	CHF	No	43831	Enter	Enter	Landesindex für Konsumentenpreise, Durchschnittspreise Energie	[Bundesamt für Statistik, 2019]
TS22	Wood pellets-DK-industry-noVAT-don't know	Wood pellets	DK	industry	noVAT	don't know	don´t know	Quarterly & vertical	36892	kr/MWh	No	41640	Enter	Enter	Dansk Fjernvarme (Danish District Heating Association)	[Buerger, 2014]	Buerger, J. 2015. "Preisstabilität Oder -Volatilität von Forstlichen Und Industriellen Biomasse-Sortimenten Am Beispiel Ausgewählter Märkte." Masterarbeit, Technische Universität Wien
TS23	Wood chips-IT-A1-noVAT-don't know	Wood chips	IT	A1	noVAT	don't know	Included	Monthly & horizontal	40179	€/t	No	43466	Enter	Actually quarterly;	Laura Bau 19.04.2018	[Laura Bau AIEL, 2018]
TS24	Wood chips-IT-A2-noVAT-don't know	Wood chips	IT	A2	noVAT	don't know	Included	Monthly & horizontal	40179	€/t	No	43466	Enter	Actually quarterly;	Laura Bau 19.04.2018	[Laura Bau AIEL, 2018]
TS25	Wood chips-IT-B-noVAT-don't know	Wood chips	IT	B	noVAT	don't know	Included	Monthly & horizontal	40179	€/t	No	43466	Enter	Actually quarterly;	Laura Bau 19.04.2018	[Laura Bau AIEL, 2018]
TS26	Wood pellets-IT-A1-noVAT-bags	Wood pellets	IT	A1	noVAT	bags	0	Monthly & horizontal	40179	€/t	No	43466	Enter	Actually quarterly; in sacchi all'ingrosso (15kg Bags on Pallette?)	Enter	Enter
TS27	Wood chips-DE-industry-noVAT-less than 1MWth	Wood chips	DE	industry	noVAT	less than 1MWth	Included	Monthly & horizontal	40909	€/tatro	No	43101	Enter	Actually quarterly;	Christiane Hennig, DBFZ	[EUWID, 2018]
TS28	Wood chips-DE-industry-noVAT-more than 1MWth	Wood chips	DE	industry	noVAT	more than 1MWth	Included	Monthly & horizontal	40909	€/tatro	No	43101	Enter	Actually quarterly;	Christiane Hennig, DBFZ	[EUWID, 2018]
TS29	Wood chips-DE-residential-VAT-80srm	Wood chips	DE	residential	VAT	80srm	20	Monthly & horizontal	40909	€/t	No	43466	Enter	35% Water content	Christiane Hennig, DBFZ	[CARMEN e.v., 2018]
TS30	Wood chips-AT-industry-don't know-don't know	Wood chips	AT	industry	don't know	don't know	0	Monthly & horizontal	40179	€/rm	No	42370	Enter	Soft wood w/o bark	Personal communication, C.Kristöfel, BE2020+	[Wiener Börse, 2016]
TS31	Wood chips-AT-industry-don't know-don't know	Wood chips	AT	industry	don't know	don't know	0	Monthly & horizontal	40179	€/rm	No	42370	Enter	Soft wood with bark	Personal communication, C.Kristöfel, BE2020+	[Wiener Börse, 2016]
TS32	Sawdust-AT-industry-don't know-don't know	Sawdust	AT	industry	don't know	don't know	don´t know	Yearly & vertical	37257	€/srm	No	43101	Enter	Enter	Holzmarktbericht and Personal communication, DI Koeck - LK NOE	[LK NOE, 2018]
TS33	Wood chips-AT-industry-don't know-don't know	Wood chips	AT	industry	don't know	don't know	don´t know	Yearly & vertical	37257	€/srm	No	43101	Enter	without bark	Holzmarktbericht and Personal communication, DI Koeck - LK NOE	[LK NOE, 2018]
TS34	Wood pellets-ARA-industry-noVAT-don't know	Wood pellets	ARA	industry	noVAT	don't know	0	Intermonthly & vertical	39814	$/t	No	42005	Enter	Contracts: Spot, four quarters ahead, three years ahead	Ric Hoefnagels	[Argus Media, 2016]
TS35	Wood pellets-USA-residential-noVAT-don't know	Wood pellets	USA	industry	noVAT	don't know	0	Intermonthly & vertical	40909	$/t	No	43101	Enter	Export contracted prices, CIF Wester Europe	Ric Hoefnagels	[FutureMetrics, 2018]
TS36	Wood pellets-CA-industry-noVAT-don't know	Wood pellets	CA	industry	noVAT	don't know	0	Monthly & vertical	40909	$/t	No	43101	Enter	Export contract price, CIF Western Europe	Ric Hoefnagels	[Future Metrics, 2018]
TS37	Wood pellets-USA-industry-noVAT-don't know	Wood pellets	USA	industry	noVAT	don't know	0	Intermonthly & vertical	41640	$/t	No	42736	North East	export price fob northeast USA (outright, USD/t)	Ric Hoefnagels	[Argus Media, 2018]
TS38	Wood pellets-USA-industry-noVAT-don't know	Wood pellets	USA	industry	noVAT	don't know	0	Intermonthly & vertical	41640	$/t	No	42370	South east	export price fob southeast USA (outright, USD/t)	Ric Hoefnagels	[Argus Media, 2018]
TS39	Wood pellets-USA-industry-noVAT-don't know	Wood pellets	USA	industry	noVAT	don't know	0	Intermonthly & vertical	41640	$/t	No	42005	North West	export price fob northwest USA (outright, USD/t)	Ric Hoefnagels	[Argus Media, 2015]
TS40	Wood pellets-CA-industry-noVAT-don't know	Wood pellets	CA	industry	noVAT	don't know	0	Intermonthly & vertical	41640	$/t	No	42370	South West	export price fob southwest Canada (outright, USD/t)	Ric Hoefnagels	[Argus Media, 2017]
TS41	Wood pellets-ARA-industry-noVAT-don't know	Wood pellets	ARA	industry	noVAT	don't know	0	Intermonthly & vertical	42005	$/t	No	42736	Enter	90 day Index cif ARA USD/t (index, USD/t)	Ric Hoefnagels	[Argus Media, 2017]
TS42	Natural Gas-AT-industry-noVAT-don't know	Natural Gas	AT	industry	noVAT	don't know	don´t know	Monthly & vertical	38353	1	don't know	43831	Enter	ÖGPI, ohne Netzkunden und Steuern bzw. Abgaben. Auf Basis der Month Ahead Futures für Erdgas der vergangenen drei Handelsmonate von der Handelsplattform PEGAS CEGH Gas Exchange. Durchschnitt 2015 == 100	https://www.energyagency.at/fakten-service/energie-in-zahlen/gaspreisindex.html	[AEA, 2019]
